# Supplementary material for: Genome-Wide Identification and Expression Analysis of 1-Aminocyclopropane-1-Carboxylate Synthase (ACS) Gene Family in Myrica rubra
Source: Int J Mol Sci. 2025 May 10;26(10):4580. doi: 10.3390/ijms26104580 (PMC12111025; doi:10.3390/ijms26104580)
Supplement: Supplementary file 1 [file ijms-26-04580-s001.zip]

Archive with 1 entries (1 files):
- ijms-3563690-supplementary.xlsx
