# Supplementary material for: Genome-Wide Identification and Expression Analysis of 1-Aminocyclopropane-1-Carboxylate Synthase (ACS) Gene Family in Myrica rubra
Source: Int J Mol Sci. 2025 May 10;26(10):4580. doi: 10.3390/ijms26104580 (PMC12111025; doi:10.3390/ijms26104580)
Supplement: Supplementary file 1 [file ijms-26-04580-s001.zip › ijms-3563690-supplementary.xlsx]

## Sheet: Table S1
Table S1. Protein sequence information of 7 MrACSs.
Gene Name	Protein sequence
MrACS1	MTLLSTKATCNTHGQDSSYFLGWEEYEKNPYDEVLNPNGIIQMGLAENQLCFDLLESWLA KNPDAAGFKRDGNSIFRELALFQDYHGLPAFKKALVEFMAEIGGNKVTFDTSHIVLTAGS TSANETLMFCLAEAGDAFLLPVPYYPGFDRDLKWRTGVEIVPIHCASSNGFQITAAALEE AYQEAHKRNLRVKGVLVTNPSNPLGTTMSRGELNLLISFITAKGIHLISDEIYSGTVFNS PGFVSVMEILKDRKCDNTEVWNRVHIVYSLSKDLGLPGFRVGAIYSNDKIVVEAATKMSS FGLVSSQTQYLLAALLSDKKFTKNYISENHKRLKQRQKMLVAGLQKAGIGCLKSNAALFC WVDMRQLLHSNTFDAEMELWKKIVYDVRLNISP…
MrACS2	MLSAKASCDSHGQDSFYFLGWEEYEKNPYHEVQNPVGIIQMGLAENQLSFDLLESWLGSN SDVLGLKRKGISVFRELALFQDYHGFPAFKNEMVDFMAKLRGYKVAFDPNNLVLTAGSTS ANETLMFCLAEPGEAFLLPTPYYPGFDRDLKWRTGVEIVPIHCSSSNDFRITERALEEAY QQAEKLNLKVKGVLVTNPSNPLGSTMTKDELNLLIDFAVTKKVHVVSDEIYSGTVFDSPS FISLTEAVTERSIDETDIWNRIHIVYSLSKDLGLPGFRVGMIYSNNQTVVAAATKMSSFG LVSSQTQYLLSNMLSDKKFTSKYIEENQRRLKRRKEMLVAGLRGAGIGCLNSNAGLFCWV DMRHLLSSDTFEAEKELWKRIIFEVGLNISPGS…
MrACS3	MGLEIEQPSAVQLSKIAVSETHGEDSPYFAGWKAYDENPYDELKNPSGVIQMGLAENQVS FDLLEGYLEKHSEASSWGKGASGFRENALFQDYHGLQSFRKAMASFMEQIREGRAKFDPE RVVLTAGATAANELLTFILADPGEALLVPTPYYPGFDRDLRWRTGVKIVPIHCDSSNNFQ ITPQALEAAYNDAEARNIKVRGVLITNPSNPLGATIQRSVLEEILDFATRKNIHLVSDEI YSGSVFSSSEFVSISEVLEARQYKESERVHLVYSLSKDLGLPGFRVGTIYSYNDKVVTTA RRMSSFTLISSQTQHLLASMLSDKEFTENYIKTNRERLRKRYQMIIEGLRSAGIECLKGN AGLFCWMNLSPLLEKPTREGELALWSSIVHEVK…
MrACS4	MAFKDTNQQHLLSKIATSNGHGEDSPYFDGWKAFESNPFHPTNNQHGVIQMGLAENKLCF DLIQEWIMNNPEASICTPEGVNHFSDIAIFQDYHGLPEFRNAVAKFMAKVRGDRVSFNPD RIVMSGGATGAHEMLAFCLADPGDAFLVPTPYYPGFDRDLRWRTGVQLLPVVCESSENFK VTEKALEAAYERAQEAKIRVKGLLITNPSNPLGTVLDKETLRILVSFINEKNIHLVCDEI YAATVFSQPGFVSISEVIEEEITCNRDLIHIVYSLSKDMGFPGFRVGIVYSYNDAVVSCC RKMSSFGLVSSQTQHLLASMLSDDEFVNRFIAESAKRLEKRHKVFTRGLAQVGIGCLKST AGLFLWMDLSHLLKEKTFEAEMSLWRVIISDVK…
MrACS5	MLSKIATNDRHGENSPYFDGWKAYDQNPYHPTNNRDGVIQMGLAENQLCFDLIEKWTRKN PTASICTAEGVHDFKNIAIFQDYHGLPEFRQAVASFMGRVRGGRVTFDPDRIVMSGGATG ANELIMFCLADPGDAFLVPTPYYPAFDRDCGWRTGVQILPVNCDSSNEFKITKAALEAAY EKAQEDGINVKGLLIANPSNPLGNVLDRETLRSLVSFVNEKNIHLVCDEIYAATVFSSPS FISISEIVTEMECNRDLIHIVYSLSKDMGLPGFRVGVVYSYNDAAVSCGRKMSSFGLVSS QTQHLLASMLLDEEFVGNFLVESSKRLAKRHHMFTEGLEQVGISCLKSNAGLFFWMDLRR LLKEQTVEGEMALWRVIINKVKLNVSPGSSFHC…
MrACS6	MTRPRTPDHQTESQARKPAGATAMRLIVPLQGVVQGRGGLILGSLIPCALFYFFQLYLKR HRSPKSDSNYISPSQSSSNFAGLQRSSSRSNLSSRGSIGRVQVSSRASSIAKPNDSPYYI GLDKASEDPYDRFYNPNGIIQLGLSENRLCFDLIEKWLSENLNDSVIGSNGGELSITGIA GYQPFDGLMELKVAMAGFMSQIMGRAVSFDPSLMVLTSGATPALEILCFCLADPGNAFLV PTPYYPGFDRDMRWRTGVELIPVHCRSADNFIISLTALDQAFNQARKRGVKVRGILISNP SNPVGNLLPRETLNNILDFAQEKNIHIISDEIFAGSTYGNEEFVSMAEILDSEGIDKSRI HLVYGLSKDLSLPGFRVGVIYSFNESVFVAAKR…
MrACS7	MTRTRFSRTGSSEEEAKPTTSSGGGGGTAMRVIVPLQGVVQGRGGLFLGSVIPCALFYFL QLYLRRNRSEPSTPPPPQPTEGEESSPSSSSTGQLAEVSVLQRSLSRSHLSPRSAGGPIF VSGRAVSVAKRGDSPYDVGMRKVSENPYDELENPDGVFQLGLAENKLSLDLVRDWLADNA RDAILGGGRSGAELGIGGIASYQPFDGLMELKVAVAGFMSQVMEKSVSFSPSQIILTAGA AAAIEMLSFCLADSGNAFLVPTPYYPCFDRDLKWRSGVEIIPVPCRSADNFSLSIMALDR AFNQAKKRGIKVRGIIISNPSNPVGNLLDRETLYGLLDFAREKNIHIVSNEIFSGSTHGD EEFVSMAEIIDLEDLDRNRVHIVYGLSKDLSLP…

## Sheet: Table S2
Table S2. 55 ACS sequences from 7 species involved in the phylogenetic tree.
Species	Gene Name	Protein sequence
Myrica rubra	MrACS1	MTLLSTKATCNTHGQDSSYFLGWEEYEKNPYDEVLNPNGIIQMGLAENQLCFDLLESWLA KNPDAAGFKRDGNSIFRELALFQDYHGLPAFKKALVEFMAEIGGNKVTFDTSHIVLTAGS TSANETLMFCLAEAGDAFLLPVPYYPGFDRDLKWRTGVEIVPIHCASSNGFQITAAALEE AYQEAHKRNLRVKGVLVTNPSNPLGTTMSRGELNLLISFITAKGIHLISDEIYSGTVFNS PGFVSVMEILKDRKCDNTEVWNRVHIVYSLSKDLGLPGFRVGAIYSNDKIVVEAATKMSS FGLVSSQTQYLLAALLSDKKFTKNYISENHKRLKQRQKMLVAGLQKAGIGCLKSNAALFC WVDMRQLLHSNTFDAEMELWKKIVYDVRLNISP…
	MrACS2	MLSAKASCDSHGQDSFYFLGWEEYEKNPYHEVQNPVGIIQMGLAENQLSFDLLESWLGSN SDVLGLKRKGISVFRELALFQDYHGFPAFKNEMVDFMAKLRGYKVAFDPNNLVLTAGSTS ANETLMFCLAEPGEAFLLPTPYYPGFDRDLKWRTGVEIVPIHCSSSNDFRITERALEEAY QQAEKLNLKVKGVLVTNPSNPLGSTMTKDELNLLIDFAVTKKVHVVSDEIYSGTVFDSPS FISLTEAVTERSIDETDIWNRIHIVYSLSKDLGLPGFRVGMIYSNNQTVVAAATKMSSFG LVSSQTQYLLSNMLSDKKFTSKYIEENQRRLKRRKEMLVAGLRGAGIGCLNSNAGLFCWV DMRHLLSSDTFEAEKELWKRIIFEVGLNISPGS…
	MrACS3	MGLEIEQPSAVQLSKIAVSETHGEDSPYFAGWKAYDENPYDELKNPSGVIQMGLAENQVS FDLLEGYLEKHSEASSWGKGASGFRENALFQDYHGLQSFRKAMASFMEQIREGRAKFDPE RVVLTAGATAANELLTFILADPGEALLVPTPYYPGFDRDLRWRTGVKIVPIHCDSSNNFQ ITPQALEAAYNDAEARNIKVRGVLITNPSNPLGATIQRSVLEEILDFATRKNIHLVSDEI YSGSVFSSSEFVSISEVLEARQYKESERVHLVYSLSKDLGLPGFRVGTIYSYNDKVVTTA RRMSSFTLISSQTQHLLASMLSDKEFTENYIKTNRERLRKRYQMIIEGLRSAGIECLKGN AGLFCWMNLSPLLEKPTREGELALWSSIVHEVK…
	MrACS4	MAFKDTNQQHLLSKIATSNGHGEDSPYFDGWKAFESNPFHPTNNQHGVIQMGLAENKLCF DLIQEWIMNNPEASICTPEGVNHFSDIAIFQDYHGLPEFRNAVAKFMAKVRGDRVSFNPD RIVMSGGATGAHEMLAFCLADPGDAFLVPTPYYPGFDRDLRWRTGVQLLPVVCESSENFK VTEKALEAAYERAQEAKIRVKGLLITNPSNPLGTVLDKETLRILVSFINEKNIHLVCDEI YAATVFSQPGFVSISEVIEEEITCNRDLIHIVYSLSKDMGFPGFRVGIVYSYNDAVVSCC RKMSSFGLVSSQTQHLLASMLSDDEFVNRFIAESAKRLEKRHKVFTRGLAQVGIGCLKST AGLFLWMDLSHLLKEKTFEAEMSLWRVIISDVK…
	MrACS5	MLSKIATNDRHGENSPYFDGWKAYDQNPYHPTNNRDGVIQMGLAENQLCFDLIEKWTRKN PTASICTAEGVHDFKNIAIFQDYHGLPEFRQAVASFMGRVRGGRVTFDPDRIVMSGGATG ANELIMFCLADPGDAFLVPTPYYPAFDRDCGWRTGVQILPVNCDSSNEFKITKAALEAAY EKAQEDGINVKGLLIANPSNPLGNVLDRETLRSLVSFVNEKNIHLVCDEIYAATVFSSPS FISISEIVTEMECNRDLIHIVYSLSKDMGLPGFRVGVVYSYNDAAVSCGRKMSSFGLVSS QTQHLLASMLLDEEFVGNFLVESSKRLAKRHHMFTEGLEQVGISCLKSNAGLFFWMDLRR LLKEQTVEGEMALWRVIINKVKLNVSPGSSFHC…
	MrACS6	MTRPRTPDHQTESQARKPAGATAMRLIVPLQGVVQGRGGLILGSLIPCALFYFFQLYLKR HRSPKSDSNYISPSQSSSNFAGLQRSSSRSNLSSRGSIGRVQVSSRASSIAKPNDSPYYI GLDKASEDPYDRFYNPNGIIQLGLSENRLCFDLIEKWLSENLNDSVIGSNGGELSITGIA GYQPFDGLMELKVAMAGFMSQIMGRAVSFDPSLMVLTSGATPALEILCFCLADPGNAFLV PTPYYPGFDRDMRWRTGVELIPVHCRSADNFIISLTALDQAFNQARKRGVKVRGILISNP SNPVGNLLPRETLNNILDFAQEKNIHIISDEIFAGSTYGNEEFVSMAEILDSEGIDKSRI HLVYGLSKDLSLPGFRVGVIYSFNESVFVAAKR…
	MrACS7	MTRTRFSRTGSSEEEAKPTTSSGGGGGTAMRVIVPLQGVVQGRGGLFLGSVIPCALFYFL QLYLRRNRSEPSTPPPPQPTEGEESSPSSSSTGQLAEVSVLQRSLSRSHLSPRSAGGPIF VSGRAVSVAKRGDSPYDVGMRKVSENPYDELENPDGVFQLGLAENKLSLDLVRDWLADNA RDAILGGGRSGAELGIGGIASYQPFDGLMELKVAVAGFMSQVMEKSVSFSPSQIILTAGA AAAIEMLSFCLADSGNAFLVPTPYYPCFDRDLKWRSGVEIIPVPCRSADNFSLSIMALDR AFNQAKKRGIKVRGIIISNPSNPVGNLLDRETLYGLLDFAREKNIHIVSNEIFSGSTHGD EEFVSMAEIIDLEDLDRNRVHIVYGLSKDLSLP…
Arabidopsis thaliana	AtACS1	LAMKKKKDKHFGLWPVLHAKLILLVLKTENFSVSSRKQVSFICSLSISHYKSSNAPIHLHITTHKTNPSNSQKSHTLFKLLERINVSGCMESTSIQISFEQTWRSFAVLPWLESLRQSFSSNSSTRSYSNGSRRKSTLFRFDQRMDKGKSTGIYLYGGGNLFLRHCCFSRLSRSQTITGDCDVYGESERRAGEVGGEGGDERRSHRSKDDHVLSCSRRRFSRPYSLLCCIRRLKVENWSNNPCGVQLKQFPDYKTSPRISVPGPRNRYQDQRPDHLKPSWNISRSRNSKPCQLHQRQANSLSMRRNIRSNGFCGTGIHQCCRDHPRDVLCPSDSYRLQSFKGHGSSRFPGWSGLLLQRCCCVLRKEDVEFWIGLVADTKFSSCYVVSEFCRLSCGFEKS…
	AtACS5	TSHSSPTTLIQDLFFSFSPSPTLVFSTTKISLKQRMKQLSTKVTSNGHGQDSSYFLGWEEYEKNPYDEIKNPNGMIQMGLAENQLCFDLIESWLTKNPDAASLKRNGQSIFRELALFQDYHGMPEFKKAMAEFMEEIRGNRVTFDPKKIVLAAGSTSANETLMFCLAEPGDAFLLPTPYYPGFDRDLKWRTGAEIVPIHCSSSNGFQITESALQQAYQQAQKLDLKVKGVLVTNPSNPLGTALTRRELNLLVDFITSKNIHLISDEIYSGTMFGFEQFISVMDVLKDKKLEDTEVSKRVHVVYSLSKDLGLPGFRVGAIYSNDEMIVSAATKMSSFGLVSSQTQYLLSALLSDKKFTSQYLEENQKRLKSRQRRLVSGLESAGITCLRSNAGLFCWVDM…
	AtACS6	LSSVLSWNFRCNLSTTLHILGVYTNQTSIYRTQSHFPTHQTITSKSQQNQKQKKPILKKKQKMVAFATEKKQDLNLLSKIASGDGHGENSSYFDGWKAYEENPFHPIDRPDGVIQMGLAENQLCGDLMRKWVLKHPEASICTSEGVNQFSDIAIFQDYHGLPEFRQAVAKFMEKTRNNKVKFDPDRIVMSGGATGAHETVAFCLANPGDGFLVPTPYYPGFDRDLRWRTGVNLVPVTCHSSNGFKITVEALEAAYENARKSNIPVKGLLVTNPSNPLGTTLDRECLKSLVNFTNDKGIHLIADEIYAATTFGQSEFISVAEVIEEIEDCNRDLIHIVYSLSKDMGLPGLRVGIVYSYNDRVVQIARKMSSFGLVSSQTQHLIAKMLSDEEFVDEFIRES…
	AtACS7	NSNTLLFLSTSLPLSLRLCFSCHVSRVRFEALRKKWVFLWRDHQTTTTSSFLEWRFQTLTAKTHRTSPAGKLTTKILTTNLITLPVSSKWVSLRIRSRLIFLKLTWRRRIQKVRCGDQKELLGSVKTHCFKTTTVSKLSDKPWLVSWNRFEEAKLDLILTGSSSPPEPPPLTNSLSFSPILTTPFFPHRIIQDSIEIDGEPEKYPSTATARTISRPRRRSRRTKRLVTRTLESEECSPTHRTHGRRSKRRFKISLTSAYARIFTWSQTRSTPAPSSMPPSSQALPRSKTMTCQRNEFTSSTVSPRILVFLVSAWELYTRTTIMLFGQREGCRASRLSRLRHNICWLLCCRMRSLRRSTLGTGKDLEDGTIPLWKGLRRQGLSVKGTQGYFVGIWVSCSK…
	AtACS8	LSIVAYLQTTLTIQSKQNTFYSLSKSSYLLYSPTHPSLSLYLSLRKWVSCQRKLVATRTAKILRIFGVGKSMKKILTTRSRTQTALSKWVQKISCLSISLSHGLLRTPTQPISKEKANPYFGNLSFKIIMAFLPSRMLWRISCRKIEEIEFLSIQTSLSSPLVLLRLTRLSCFVSLILEMLSCSLRRIIQDLIGINGEPELRLYRSSVRVQTVSASQKHLKKPTSKLKSLTKLKESLPTHLTRWALQRHEPNTISWTSSHVRRYIATRSIRVPFSPIPDSLAWKSSKTESSKTPMFSTVSTLFTVCLKIAYLVFALGFTPTMILLSPQRQKCPVSVSLLKHNTSCPHCYQTRPSPKTTSKKTKSGSRTDTRSSSRVRLQASSVSRATPDSSVGLTDTYN…
	AtACS9	MKQLSRKVTSNAHGQDSSYFLGWEEYEKNPYDEIKNPNGIIQMGLAENQLCFDLIETWLAKNPDAAGLKKDGQSIFKELALFQDYHGLPEFKKALAEFMEEIRGNRVTFDPSKIVLAAGSTSANETLMFCLAEPGDAFLLPTPYYPGFDRDLKWRTGAEIVPIHCSSSNGFQITESALQQAYQQAQKLDLKVKGVLVTNPSNPLGTMLTRRELNLLVDFITSKNIHLISDEIYSGTVFGFEQFVSVMDVLKDKNLENSEVSKRVHIVYSLSKDLGLPGFRVGAIYSNDEMVVSAATKMSSFGLVSSQTQYLLSALLSDKKFTSTYLDENQKRLKIRQKKLVSGLEAAGITCLKSNAGLFCWVDMRHLLDTNTFEAELELWKKIVYDVKLNISPGSSCHC…
	AtACS11	FFFLCSSTGLTFSIHQNFSSTFLSIYLLLSYKVKVLLLAILITKLHLKKMLSSKVVGDSHGQDSSYFLGWQEYEKNPFHESFNTSGIVQMGLAENQLSFDLIEKWLEEHPEVLGLKKNDESVFRQLALFQDYHGLPAFKDAMAKFMGKIRENKVKFDTNKMVLTAGSTSANETLMFCLANPGDAFLIPAPYYPGFDRDLKWRTGVEIVPIHCVSSNGYKITEDALEDAYERALKHNLNVKGVLITNPSNPLGTSTTREELDLLLTFTSTKKIHMVSDEIYSGTVFDSPEFTSVLEVAKDKNMGLDGKIHVVYSLSKDLGLPGFRVGLIYSNNEKVVSAATKMSSFGLISSQTQHLLANLLSDERFTTNYLEENKKRLRERKDRLVSGLKEAGISCLKSN…
Cucurbita spp	Cp023518664.1	MKMLSTKATCNSHGQDSSYFLGWEAYENNPFHHTSNPNGIIQMGLAENQLSFDLLESWLSKNPDAASFKR DGKSIFRELALFQDYHGLPAFKKALVEFMAEIRGNKVSFEANNIVLTAGATSANETLMFCLAEAGDAFLL PTPYYPGFDRDLKWRTGVEIVPIHCTSSNAFQITQRALEQAYKDAQSRNLRVKGVLVTNPSNPLGTTMSR DELNLVFDFITSKGIHLISDEIYSGTVFGSSGFVSAMEVLKERSSQDEEVWKRAHIVYSLSKDLGLPGFR VGAIYSNDDMVVAAATKMSSFGLVSSQTQYLLSAMLSDKKFTTNYITENQKRLKQRQKMLVSGLQKAGIN CLDSNAGLFCWVDMRHLLESDTFESELQLWKKIVYEVGLNISPG…
	Cp023516904.1	MAIEIELDQNPAVELSQIGMSETHGEDSPYFAGWKAYDENPYNETTNPSGVIQMGLAENQVSFDLVEEYL EQNSDVLQANSSGFREDALFQDYHGLLSFRTAMAGFMEQIRGGRARFDPNRVVLTAGATAANELLTFILA NPGDALLVPTPYYPGFDRDLRWRTGVKIVPIHCDSSNNFQITPKSLEAAYNNAIAMKMKVRGVLITNPSN PLGATIQRSTIEEILDFVTRKNIHLVSDEIYSGSVFSSAEFISVAEVLASRGYKNAERVHIVYSLSKDLG LPGFRVGTIYSYNDKVVTTARRMSSFTLISSQTQRFLASMLSNRKFTEKYIKMNRDRLKKRYEMIIEGLR TAGIECLKGNAGLFCWMNLSPLLKDKKTNTDGEIELWKRILKEV…
	Cp023552892.1	MGMLSRKATCNSHGQDSSYFLGWEEYEKNPYDEIRNPNGIIQMGLAENQLCFDLVERWLEENPDGAGFKR DGKSIFKELALFQDYNGLPAFKKALAEFMSEIRDNKVTFDPDHIVLTAGATSANETLMFCLAEPGDAFLL PTPYYPGFDRDLKWRTGIEIVPIQCSSSNGFKITKPALLEAYQSAQNRNLKVKGVLVTNPSNPLGTTIST QELNLLLQFIASKNLHLISDEIYSGTVFQTPAFVSVMEILNQNYKHNDQIRKQVHIVYSLSKDLGLPGFR VGAVYSNDEVVVAAATKMSSFGLVSSQTQYLLSVMLSDETFRRKYIRENQMRLKKRQRMLVDGLEKAGIK CHKGNAGLFSWVDMRHLLGANTFEAEMELWSKIVFEVRLNVSPG…
	Cp023547768.1	MGFHQIDERNQALLSKIALDDGHGENSPYFDGWKAYDNDPFHPENNPLGVIQMGLAENQLSFDMIVDWIR KHPEASICTPEGLERFKSIANFQDYHGLPEFRNAIANFMGKVRGGRVKFDPSRIVMGGGATGASETVIFC LADPGDAFLVPSPYYAGFDRDLKWRTRAQIIRVHCNRSNNFQVTKAALEIAYKKAQEANMKVKGVIITNP SNPLGTTYDRDTLKTLVTFVNQHDIHLICDEIYSATVFKAPTFTSIAEIVEQMEHCKKELIHILYSLSKD MGLPGFRVGIIYSYNDVVVRRARQMSSFGLVSSQTQHLLAAMLSDEDFVDKFLAENSKRLGERHARFTKE LDKMGITCLNSNAGVFVWMDLRRLLKDQTFKAEMELWRVIINEV…
	Cp023547767.1	MGFHQIDERNQALLSKIAIDDGHGENSAYFDGWKAYDNNPFHPENNPLGVIQMGLAENQLSFGMIVDWIR KHPEASICTPEGLEKFKSIANFQDYHGLQEFRKAMASFMGKVRGGRVKFDPSRIVMGGGATGASETVIFC LADPGDAFLVPSPYYAAFDRDLKWRTRAQIIPVHCNSSNNFQVTEAALEIAYKKAQEANMKVKGVIITNP SNPLGTTYDRDTLKTLVTFVNQHDIHLICDEIYSATVFKAPTFTSIAEIVEQMEHCKKELIHILYSLSKD MGLPGFRVGIIYSYNDVVVRRARQMSSFGLVSSQTQHLLAAMLSDEDFVDKFLAENSKRVGERHARFTKE LDKMGITCLNSNAGVFVWMDLRRLLKDQTFKAEMELWRVIINEV…
	Cp023546847.1	MAMLSTKASHDSHGQDSSYFIGWQEYEKNPYHPTRNPTGIIQMGLAENELSFDQLEKWLANNPDALGLRR NGESVFRELALFQNYHGLPAFKKVLVELMAEIRGNKVKFDVNNLVLTAGATSANEILMFCLAELGDAFLV PTPYYPGFDRDLKWRTHVQIIPIHCWSSNGFRITAAAMEEAMERAEKLNLRVKGVLITNPSNPLGTTMSR NELNLVVDFAKAKGIHIVSDEIYSATVYETPKFRTIMDDSLKKSSIWDRIHVVYSLSKDLGLPGFRVGMI YSNNPKVVAAATKMSSFGLVSSQTQYLLSQMLGDEKFRRNYMEETKRRIRKRKGLLESGLQKAGIRCLKG NAGLFCWVDMRHLLKSGSFEQEMELWKRILSQVGINVSPGSACH…
	Cp023544912.1	MRMLSTKATCNSHGQDSSYFLGWEAYEKNPFDEASNPKGIIQMGLAENQLSFDLLESWLTKNPDAASFKR DGQSIFRELALFQDYHGLPAFKKALVEFMAEIRGNKVTFEANNIVLTAGATSANETLMFCLAEAGDAFLL PTPYYPGFDRDLKWRTGVEIVPIHCTSSNAFQVTQPALEQAYKEAEARNLRVKGVLVTNPSNPLGTTMSR HELDLVFDFITSKGIHLISDEIYSGTVFGSPGFVSAMEVLRERSSEEEEVWKRVHIVYSLSKDLGLPGFR VGAIYSNDDMVVAAATKMSSFGLVSSQTQYLLSAMLSDKKFTTNYITENQKRLKQRQKMLVSGLEKAGIN CLDSNAGLFCWVDMRHLLESDTFESELELWKKIVYEVGLNISPG…
	Cp023530377.1	MAYNEETPEVELSEIAMSETHGENSPYFVGWKAYDQIPYNESTNPSGIIQMGLAENQVSFDLLEEYLDQN SDAGPDSSGFRETALFQDYHGLLSFRTAMAGFMERIRDGAVKFDPSRVVLTAGATAANELLTIILANPGD ALLLPTPYYPGFDRDLRWRTKVKIIPIHCDSSNDFQITRQALEAAYDSAMAMKIKVRGVLITNPSNPLGL TIQRSTIEEVLDFVTDKNIHLISDEIYSGSVFSSAEFTSVAGVLESRGNKNADRVHIVYSLSKDLGLPGF RVGTIYSYNDRVVTTARRMSSFTLISSQTQRFLAAMLSNQKFIDKYIEMNRDRLRKRYEMIIEGLRMAGI ECLKGNAGLFCWMNLRPLLKKNPTREGEIELWKCILKEAKLNIS…
	Cp023522256.1	MGILSRKATCNSHGQDSSYFLGWEEYDKNPYDEILNPKGIIQMGLAENQLCFDLLERWLEENPDAAGFKR DGKSIFRELALFQDYNGLPAFKKALAEFMSEIRGNRVTFNPDHIVLTAGATSANETLMFCLAEPGDAFLL PTPYYPGFDRDLKWRTGIEIVPIHCSSSNGFRITESALLEAYQSAQSRDLKVKGVLVTNPSNPLGTTITT QELNLLLQFIASKNLHLISDEIYSGTVFRNPGFVSVMEILNQNYKHNHQIRKQVHIVYSLSKDLGLPGFR VGAIYSNDDVVVAAATKMSSFGLVSSQTQYLLSAMLSDKKFTKNYIKENQKRLEKRQKMLVRGLQKAGIK CHKGNAGLFCWVDMRHLLGANTFESEMELWRKIVFEVRLNVSPG…
Malus domestica	Md001412401.1	MRMLSRNATFNSHGQDSSYFLGWQEYEKNPYHEVHNTNGIIQMGLAENQLCFDLLESWLAKNPEAAAFKK NGESIFAELALFQDYHGLPAFKKAMVDFMAEIRGNKVTFDPNHLVLTAGATSANETFIFCLADPGEAVLI PTPYYPGFDRDLKWRTGVEIVPIHCTSSNGFQITETALEEAYQEAEKRNLRVKGVLVTNPSNPLGTTMTR NELYLLLSFVEDKGIHLISDEIYSGTAFSSPSFISVMEVLKDRNCDENSEVWQRVHVVYSLSKDLGLPGF RVGAIYSNDDMVVAAATKMSSFGLVSSQTQHLLSAMLSDKKLTKNYIAENHKRLKQRQKKLVSGLQKSGI SCLNGNAGLFCWVDMRHLLRSNTFEAEMELWKKIVYEVHLNISP…
	Md001280870.1	MGFTLSNQQQLLSKIATGNGHGENSPYFDGWKAYDSDPFHPTKNPNGVIQMGLAENQMCFDLIQEWILNN PEASICTAAGVNEFKDIAIFQDYHGLPEFRNAVANFMGKVRGNRVTFDADRIVMSGGATGAHEMIAFCLA DPGDAFLVPVPYYPGFDRDLGWRTGVQLIPVACDSSNNFKVTRAALEAAYEKAQKANIRVKGLLITNPSN PLGTVLDRDTLISLVTFINEKKIHLVCDEIYAATVFSQPSFISIAEIIEENIGCNRNLIHIVYSLSKDMG FPGFRVGIVYSYNDAVVNCARKMSSFGLVSTQTQHLIASMLSDNEFVKRFIAQSAKRLKTRHMRFTMGLA QVSTNCLKSNGGLFVWMDLRRLLKEQTFEAEMVLWRTIIHEVKL…
	Md001280768.1	MGFTLSNQQQLLSKIATSNGHGENSPYFDGWKAYDSDPFHPTKNPNGVIQMGLAENEMCFDLIQEWVLNN PEASICTAAGVNEFKDIAIFQDYHGLPVFRNAVANFMGKVRGNRVTFDADRIVMSGGATGAHETIAFCLA DPGDAFLVPVPYYPGFDRDLGWRTGVQLMPVACDSSNNFKVTRAALEAAYEKAQKANIRVKGLLITNPSN PLGTVLDRDTLRSLVTFINEKKIHLVCDEIYAATVFSQPSFISIAEIIEENIECNRNLIHIVYSLSKDMG FPGFRVGIVYSYNDDVVNCARKMSSFGLVSTQTQHLIASMLSDNEFVERFIAQSAKRLKARHMRFTMELD QVGTSCLNSNGGLFVWMDLRRLLKEQTFEAEMVLWRTIIHEVKL…
	Md001315842.1	MAIDIEQRQQPSPGLSKIAVSDTHGEDSPYFAGWKAYDENPYHESSNPSGVIQMGLAENQVSFDLLEKHL EENSEASNWGSKGSKGASGFRENALFQDYHGLLSFRKAMANFMEQIRGGRAKFDPVRVVLTAGATAANEL LTFIIADPGDALLVPTPYYPGFDRDLRWRTGVNIVPIHCESSNNFQITPQALEAAYKEAEAKNMRVRGVL ITNPSNPLGATIQRAVLEEILDFVTQKNIHLVSDEIYSGSAFSSSEFISVAEIIEDRQYKDAERVHIVYS LSKDLGLPGFRVGTVYSYNDKVVTTARRMSSFTLISSQTQHLLASMLSDKEFTGNYIKTNRKRLRTRYDM IIEGLKKSGIECLKGNAGLFCWMNLSPFLDEPTRECELTLWDSM…
	Md008344120.2	MAIEIKQQQPSVGLSKIAVSDTHGEDSPYFAGWKAYDQNPYHESSNPSGVIQMGLAENQVSFDLLEKYLE ENSEASNWGSKGSKGVSGFRENALFQDYHGLLSFRKAMASFMEQIRGGRAKIDPARVVLTAGATAANELL TFIIADPGDALLVPTPYYPGFDRDLRWRTGVNIVPIHCESSNKFQITPEALEAAHKEAEDKNMRVRGVLI TNPSNPLGATIQRAVLEQILDFVTKKNIHLVSDEIYSGSAFSSSEFISVAEILEDRQYKDAERVHIVYSL SKDLGLPGFRVGTVYSYNDKVVTTARRMSSFTLISSQTQHLLASMLSDKEFTENYINTNRERLRKRYDMI VEGLKKSGIECLKGNAGLFCWMNLSPFLDEPTREGELTLWDSML…
	Md008345341.2	MASSASENRLLLSKIATNEKHGENSPYFDGWKAYDQNPFHPTENPEGVIQMGLAENQLSFDLVEEWIRKN PKASICTAEGIEKFRNVANFQDYHGFPEFRQAIATFMSKARGGRVTFDPHRVVMSGGATGANELVMFCLA DPGDAFLIPSPYYPAFYRDLGWRTGVQIVPVDCDSSNNFKITKEALEAAYEKAQSNNINVKGLIITNPSN PLGTTLDKDTLESLVTFINQKNIHLVCDEIYAATVFSSPKFTCITEVIQNMNCNPNLIHIVYSLSKDMGF PGLRVGIVYSYNDDVVNIGRKMSSFGLVSSQTQHMLASMLSDEDFVEKFLTTSAKRLAKRHGVFTDGLEE VGINCLKSNAGLFCWMDLRRLLKDQTFDGEMVLWRVIVNEVKLN…
	Md008364813.1	MASSASEHSLLLSKIATNEQHGENSPYFDGWKAYDQNPFHPTENPEGVIQMGLAENQLSLDLVEEWIRKN PKASLCTAEGVEKFRSVANFQDYHGFPEFRQAIATFMSKARGGRVTFDPDRVVMSGGATGANELVMFCLA DPGDAFLIPSPYYPAFYRDLGWRTGVQIVPVDCDSSNNFKITKEAVEAAYEKAKNSNINVKGLIITNPSN PLGTTLDKDTLESLVAFINQNNIHLVCDEIYAATVFSSPKYTCITEVIQDMDCNPNLIHIVYSLSKDMGF PGLRVGIVYSYNDDVVNIGRKMSSFGLVSSQTQHMLASMLSDEDFVEKFLATSSKRLVKRHGVFTKGLEE VGISCLKSNAGLFCWMDLRRLLKDQTFDGEMVLWRVIVNEVKLN…
Prunus persica	Pp020422189.1	MCMLSTKATCNSHGQDSSYFLGWQEYEKNPYHEVQNTKGIIQMGLAENQLSFDILESWLAKNPDAAGFKR SGESIFAELALFQDYHGLPAFKKALVDFMAEIRGNKVTFDPNHLVLTAGATSANETLIFCLANPGEAILI PTPYYPGFDRDLKWRTGVEIVPIHCTSSNGFQITETALQEAYLEAQKRNLRVKGVLVTNPSNPLGTTMTR SELNLLLSFVEDKGIHLISDEIYSGTVFSSPSFTSVMEILKERKCDENSPMWNRVHVVYSLSKDLGLPGF RVGAIYSNDDMVVAAATKMSSFGLISSQTQYLLSAMLSDKKLTKNYISENQKRLKQRQKRLVSGLQKAGI SCLKGNAGLFCWVDMRHLLRSNTFEAEMELWKKIVYEVRLNISP…
	Pp007210019.1	MGFTVSNQQQLLSKMATGNGHGENSPYFDGWKAYDSNPFHPTKNPNGVIQMGLAENQLCFDLIEEWVLKN PEASICTAAGVNEFKDIAIFQDYHGLPEFRNAVANFMGKTRGNQVTFDPDRIVMSGGATGAHEMIAFCLA DPGDAFLVPVPYYPGFDRDLGWRTGVQLIPVACESSNSFKVTRAALEAAYEKAQKDNIRVKGLLITNPSN PLGTVLDRETLRSLVAFINEKKIHLVCDEIYAATVFSQPSFISIAEIIEEDIECDRNLVHIVYSLSKDMG FPGFRVGIVYSYNDAVVNCARKMSSFGLVSTQTQHLIASMLSDNDFVDRFIAQSAKRLKARHMRLTMGLA QVGTSCLKSNGGLFVWMDLHKLLKEQTFEAEMALWHTIIHEVKL…
	Pp020424381.1	MAIEIEQPSVGLSKIAVSDTHGEDSPYFAGWKAYDQDPYNQSTNPSGVIQMGLAENQVSFDLLEKYLEEH SEASKWGSKGVPCFRENALFQDYHGLVSFRKAMASFMGQIRGGRAKFDPDRIVLTAGATAANELLTFIIA DPGDALLVPTPYYPGFDRDLRWRTGVNIVPIHCDSSNNFQITPQALEAAYKDAEAKNMRLRGVLITNPSN PLGATIQRVVLEEILDFVTSKNIHLVSDEIYSGSTFSSSAFVSIAEILEARQYKNSERVHIVYSLSKDLG LPGFRIGTVYSYNDKVVTTARRMSSFTLISSQTQHLLASMLSDKEFTENYIKTNRERLRKRYDMIIEGLK KAGIECLKGNAGLFCWMNLSPLLEKPTRGGELALWDSMLHEVKL…
	Pp020424364.1	MAIEIEQPSVGLSKIAVSDTHGEDSPYFAGWKAYDENPYNESSNPSGVIQMGLAENQVSFDLLEKYLEEH SESSNLGSKGVSGFRENALFQDYHGLLSFRKAMASFMEQIRGGRAKFDPDRVVLTAGATAANELLTFIIA DPGDALLVPTPYYPGFDRDLRWRTGVNIVPIHTDSSNNFQVTPQALEAAYKEAEAKTMRVRGVLITNPSN PLGATIQRQVLEQILDFVTRKNIHLVSDEIYSGSAFSSSEFISVAEILESQQYKNSERVHIVYSLSKDLG LPGFRVGTVYSYNDKVVTTARRMSSFTLISSQTQHLLASMLSDKEFTENYIKTNRERLRKRYDLIIEGLK KAGIECLKGNAGLFCWMNLSPFLDEPTREGELTLWNSIMHEVKL…
	Pp007224106.1	MLSKKASCDSHGQDSSYFLGWQEYEKNPYDPVQNPNGIIQMGLAENQLSFDLVESWLASNPDALELKRNG GSVFRELALFQDYHGFPAFKNELVEFMAEMRGNRVKFDPNKLVLTAGSTSANETLMFCLAEPGEAFLLPT PYYPGFDRDLKWRTGVEIVPIQCTSENGFQITAPALEEAYQRAQEFNLKVKGVLVTNPSNPLGTTMTTLE LNHLIDFALAKEIHIISDEIYSGTVFNSPSFVSIVEAVTERNLEDTELWNRVHIVYSLSKDLGLPGFRVG MIYSNNQTVVSAATKMSSFGLVSSQTQYMLSHMLKDKKFTANYLKENQKRLRKRRQMFVCGLKGAGIRCL KSNAGLFCWVDMRHLLKSNTFEAEKELWMKVVCEFGLNISPGSS…
	Pp007219056.1	MGSSSATSNRLLLSKIATSEGHGENSPYFDGWKAYDRNPFHPTKNPEGVIQMGLAENQLSFDLIEDWIKK NPKASICTPEGVEEFKNVAIFQDYHGFPEFRKAVAMFMSKARGGRVTFDPNRVVMSGGATGANELVMFCL ADPGDAFLVPSPYYPAFYRDLGWRTGVQIVPVDCDSSNNFQITKEALAAAYEKAQKNNINVKGLIITNPS NPLGTTLDRDTLESLVEFINQKNIHLVCDEIYAATVFSSPTFTCISEVIQNMNCNPNLIHIVYSLSKDMG LPGLRVGIVYSYNDDVVNIGRKMSSFGLVSSQTQHMLASMLLDEEFVARFLETSSKRLAKRHGVFTKGLE EVGINCLKSNAGLFCWMDLRRLLKDQTFDGEMVLWRVIVNEVGL…
Solanum lycopersicum	Sl001234164.2	MGLISKIATNDGHGENSAYFDGWKAYENDPFHPTQNPNGVIQMGLAENQLCFDLIQEWIVNNPKASICTY EGVQDFQDTAIFQDYHGLPEFRKAVARFMEKVRGDRVRFDPERIVMSGGATGAHESLAFCLADPGDAFLV PTPYYPGFDRDLRWRTGVQLFPVVCESSNNFKVTKEALEEAYSKAQESNIKVKGLLINNPSNPLGTILDK ETLKDILRFINDKNIHLVCDEIYAATAFSQPSFISISEVKSEVVGCNDDLVHIVYSLSKDLGFPGFRVGI IYSYNDAVVNIARKMSSFGLVSTQTQRLIASMLLDTIFVEDFIAKSSMRLLQRYGLFTKGLGQVGITTLK SNAGLFIWMDLRRFLENSTFDDELKLWHIIIDKVKLNVSPGCSF…
	Sl001266271.2	MVSISKNNQKQQLLSKIATNDGHGENSPYFDGWKAYANNPFHLTDNPTGVIQMGLAENQLCFDLIQEWMV NNPKASICTVEGAENFQDIAIFQDYHGLPEFRQAVARFMEKVRGDRVTFDPNRIVMSGGATGAHEMLAFC LADPGDAFLVPTPYYPGFDRDLRWRTGVQLFPVVCESCNDFKVTTKALEEAYEKAQQSNIKIKGLLINNP SNPLGTLLDKDTLRDIVTFINSKNIHLVCDEIYAATVFDQPRFISVSEMVEEMIECNTDLIHIVYSLSKD LGFPGFRVGIVYSYNDTVVNISRKMSSFGLVSTQTQHMLASMLSDEIFVEKFIAESSERLGKRQGMFTKG LAQVGISTLKSNAGLFFWMDLRRLLKEATFDGELELWRIIINEV…
	Sl001234178.3	MGFEIAKTNSILSKLATNEEHGENSPYFDGWKAYDSDPFHPLKNPNGVIQMGLAENQLCLDLIEDWIKRN PKGSICSEGIKSFKAIANFQDYHGLPEFRRAIAKFMEKTRGGRVRFDPERVVMAGGATGANETIIFCLAD PGDAFLVPSPYYPAFNRDLRWRTGVQLIPIHCESSNNFKITSKAVKEAYENAQKSNIKVKGLILTNPSNP LGTTLDKDTLKSVLSFTNQHNIHLVCDEIYAATVFDTPQFVSIAEILDEQEMTYCNKDLVHIVYSLSKDM GLPGFRVGIIYSFNDDVVNCARKMSSFGLVSTQTQYFLAAMLSDEKFVDNFLRESAMRLGKRHKHFTNGL EEVGIKCLKNNAGLFCWMDLRPLLRESTFDSEMSLWRVIINDVK…
	Sl001234346.1	MKLLSKKAMCNSHGQDSSYFLGWEEYQKNPYDEIRNPKGIIQMGLAENQLSFDLLESWLTLNPDASAFKR NGHSIFRELSLFQDYHGLPAFKDALVQFMSEIRGNKVSFDSNKLVLTAGATSANETLMFCLADPGHAFLL PTPYYPGFDRDLKWRTGAEIVPIQCTSSNGFRITESALEEAYTEAERRNLRVKGVLVTNPSNPLGTTLTK KELQLLLTFVSTKQIHLISDEIYSGTVFNSPKFVSVMEVLIENNYMYTDVWDRVHIVYSLSKDLGLPGFR VGAIYSNDDRVVSAATKMSSFGLISSQTQYLLSALLSDKKFTKNYVSENQKRLKKRHEMLVGGLKQIGIR CLESNAGLFCWVDMRHLLSSNTFDGEMELWKKIVYEVGLNISAG…
	Sl001233922.2	MVSISKNNQKQQLLSKIATNDGHGENSPYFDGWKAYANNPFHLTDNPTGVIQMGLAENQLCFDLIQEWVV NNPKASICTVEGAENFQDIAIFQDYHGLPEFRQAVARFMEKVRGDRVTFDPNRIVMSGGATGAHEMLAFC LADPGDAFLVPTPYYPGFDRDLRWRTGVQLFPVVCESCNDFKVTTKALEEAYEKAQQSNIKIKGLLINNP SNPLGTLLDKDTLRDIVTFINSKNIHLVCDEIYAATVFDQPRFISVSEIVEDMIECNKDLIHIVYSLSKD LGFPGFRVGIVYSYNDTVVNIARKMSSFGLVSTQTQHLLASMLSDEVFIDKFIAESSERLGERQGMFTKG LAEVGISTLKSNAGLFFWMDLRRLLKEATFDSELELWRIIINEV…
	Sl001234026.2	MKLLSEKATCNSHGQDSSYFLGWQEYEKNPYDEIQNPKGIIQMGLAENQLSFDLLESWLAQNPDAAGFKR NGESIFRELALFQDYHGLPAFKNAMTKFMSEIRGNRVSFDSNNLVLTAGATSANETLMFCLANQGDAFLL PTPYYPGFDRDLKWRTGAEIVPIHCSSSNGFRITESALEEAYLDAKKRNLKVKGVLVTNPSNPLGTTLNR NELELLLTFIDEKGIHLISDEIYSGTVFNSPGFVSVMEVLIEKNYMKTRVWERVHIVYSLSKDLGLPGFR IGAIYSNDEMVVSAATKMSSFGLVSSQTQYLLSCMLSDKKFTKKYISENQKRLKKRHAMLVKGLKSAGIN CLESNAGLFCWVDMRHLLSSNNFDAEMDLWKKIVYDVGLNISPG…
	Sl001234156.2	MLKMLSKMAMCKSHGQDSSYFIGWQEYEKNPYDPLQNPSGIIQMGLAENQLSFDLIESWLTRNQDVIQFR ENGGSMFRDLALFQDYHGLQAFKNVLVSFMAEIRRKKVKFDPKNLVLTAGSTSANETLIFCLAEPGEALL IPTPYYPGFDRDLKWRTGAEIVPIQCYSSNNFRITESALEEAYEQAQKRNLTVKGVFITNPSNPLGTTMS RNELNILITFAMTKNIHIVSDEIYAGTVFDSPKFVSIIEALIDRKLEKSKMWNQVHIVSSLSKDLGLPGF RVGMIYSNNETLIAAATKMSSFGLISSQTQYLLSKILGDRRFIKRYVKQNKKQLIHRREMLASGLANSGI ECLDSNAGLFCFVDMRDLLNSNTFEAEMELWKKIISNVGLNVSP…
	Sl001233875.1	MDLETSEISNYKSSAVLSKLASNEQHGENSPYFDGWKAYDNDPFHLVNNLNGVIQMGLAENQLSVDLIEE WIKRNPKASICTNDGIESFRRIANFQDYHGLPEFTNAIAKFMEKTRGGKVKFDAKRVVMAGGATGANETL ILCLADPGDAFLVPTPYYPGFNRDLRWRSGVQLLPISCKSCNNFKITIEAIEEAYEKGQQANVKIKGLIL TNPCNPLGTILDRDTLKKISTFTNEHNIHLVCDEIYAATVFNPPKFVSIAEIINEDNCINKDLVHIVSSL SKDLGFPGFRVGIVYSFNDDVVNCARKMSSFGLVSTQTQHLLAFMLSDDEFVEEFLIESAKRLRERYEKF TRGLEEIGIKCLESNAGVYCWMDLRSLLKEATLDAEMSLWKLII…
	Sl010313742.1	MAIVELSKVANSDTHGEDSPYFAGWKAYDEDPFDEVHNPCGVIQMGLAENQVSFDMVEDYLEKHSKTINC GSGISNFRENALFQDYHGLYSFRKSMAKFMEKIRGGRAKFNPDRVVITAGATAANELLTFILADPGDALL VPTPYYPGFDRDLRWRTGVKIIPIHCNSSNNFQVTPQALESAYEEAKFNKIKVRGILITNPSNPLGATIQ RSNLEDILDFVVRKNIHLISDEIYSGSAFCSSKFVSIAEVLKSRNDVDSERVHIVYSLSKDLGLPGFRVG TIYSYNDNVVTTARRMSSFTLISSQTQQLLASMLSNEEFTTNYIKTNRDRLRKRYEKIIDGLKRSGIECL KGNAGLFCWMNLSQLLEKSTKECELKLWNSILCEVKLNISPGSS…
	Sl004242974.1	MAIEIEKRSTVVGLSNVATSDTHGEDSPYFAGWKAYDENPFDEVHNPSGVIQMGLAENQVSFDLLEEYLE KQKDDGVAEISRFRENALFQDYHGLVCFRKAMASFMEKIRGGRARFDPDRVVITAGATAANELLTFILAD PGDALLLPTPYYPGFDRDLRWRTGVKIVPVHCDSSNNFQVTPRALEDAYKEAESNNIKVRGVLITNPSNP LGATVQRCVLEEILEFVTRKNIHLVSDEIYSGSAFCCSEFVSIAEILESRNYKDSERVHIVYSLSKDLGL PGFRVGTIYSYNDKVVTTARRMSSFTLISSQTQQLLASMLSDETFTENYIKKNRERLRMRYEMMIEGLRS AGIECLRGNAGLFCWMNLTSLLEKPTKECELQVWNTILNQVKLN…
	Sl001234160.2	MKLLSDMASCNSHGQDSSYFLGWQEYEKNPYDEIQNPKGIIQMGLAENQLSFDLLESWLAQNPDAAGFKR NGESIFRELALFQDYHGLPDFKNALVQFMSEIRGNKVTFNPNKLVLTAGATSANETLMFCLANPGDAFLL PTPYYPGFDRDLKWRTGAEIVPIQCTSSNGFRITQSALEESYKLAKTRNLRVKGILVTNPSNPLGTTLTR NELELLVSFVAEKGIHLISDEIYSGTVFNSPKFVSVMEVLIENNYMYTEVWDRVHIVYSLSKDLGLPGFR IGAIYSNDAVIVSAATKMSSFGLISSQTQYLLSAMLTDKKFTKKYISENQKRLKKRHAMLVKGLESSGIS CLESNAGLFCWVDMRHLLKTNTFEAEIELWKKIVYEVRLNISPG…
	Sl025885028.1	MKLLSKKAMCNSHGQDSSYFLGWEEYQKNPYDEIRNPKGIIQMGLAENQLSFDLLESWLTLNPDASAFKR NGHSIFRELSLFQDYHGLPAFKDALVQFMSEIRGNKVSFDSNKLVLTAGATSANETLMFCLADPGHAFLL PTPYYPGFDRDLKWRTGAEIVPIQCTSSNGFRITESALEEAYTEAERRNLRVKGVLVTNPSNPLGTTLTK KELQLLLTFVSTKQIHLISDEIYSGTVFNSPKFVSVMEVLIENNYMYTDVWDRVHIVYSLSKDLGLPGFR VGAIYSNDDRVVSAATKMSSFGLISSQTQYLLSALLSDKKFTKNYVSENQKRLKKRHEMLVGGLKQIGIR CLESNAGLFCWVDMRHLLSSNTFDGEMELWKKIVYEVGLNISAG…
	Sl069150453.1	MTSKMFDGSEIRLPASQTHIYSNDDRVVSAATKMSSFGLISSQTQYLLSALLSDKKFTKNYVSENQKRLK KRHEMLVGGLKQIGIRCLESNAGLFCWVDMRHLLSSNTFDGEMELWKKIVYEVGLNISAGSSCHCTEPGW FRACFANMSEDTLNIAIQRLKAFVDSRVNNKDDIQNQQQCSNKKKSFSKWVFRLSFNERQRER
Vitis vinifera	Vv002278489.2	MGYMSNQPQLLSKIATDNGHGENSPYFDGWKAYDSDPYHPIENPGGVIQMGLAENQLSFDIIEEWLLKNP KASICTVEGMSEFRDVAIFQDYHGLKEFRNAVAKFMGKVRGDRVVFDPDRIVMSGGATGAHELVTFCLAD PGDAFLVPTPYYPGFDRDLRWRTGVQLLPVVCESSNDFKITREALEAAYEKAQEDNTKVKGLLITNPSNP LGTVLDRETLKSLVSFVNEKNIHLISDEIYAATVFSSPGFISVSEIIDEMECNPDLIHIVYSLSKDMGFP GFRVGIVYSYNDDVVNIGRKMSSFGLVSSQTQHLIASMLSDDEFVESFITKNSEKLATRYKTFSRGLSQV GIGCLKSNAGLFFWMDLRRLLKEPTVEAEMALWRLIINEVKLNV…
	Vv002271055.4	MGFCSLSTLAMADRHGEDSPYFAGWKAYDLNPYDLLYNPSGIIQMGLAENQVGTDLLEEWLEKHSDIPTW KGTLTSFKQTALYQDYHGLANFRKALANFMAEVRGRRVKIDPDMIVLTAGATAGNEILTFCIADPGEALL VPTPYYPGFDRDLRWRTGVDIIPVKCYSYNNFEVTLPALEKAYQEGLSKKQSIKAILITNPSNPLGLTIS PQTLTMILDFAAEKSIHVISDEVYAGTVFSSQPFTSILEIVQSSNKYDPETVHVVYSLSKDLGLPGFRIG AIYSSNPRIITASRRMSSFSLISSQTQVLLKCLLSDSGFIAEYLATIKERLKRRHGEFKRGLKEIGIDSL EGNAGLFSWVNLRNLLVCDNWDGEMKLWRVILEEIGLNVSPGCS…
	Vv002276774.2	MSLSKIATNDMHGENSLYFDGWKAYDENPFHPTKNPNGVIQMGLAENQLSFNLMEEWILKNPKASICTPE GISQFKDVAIFQDYHGLTQFRNAVAKFMAKARGGRVKFDPDRIVMSGGATGADEMIMFCLADPGEAFLVP SPYYPAFDRDLRWRTQVKIRPVECTSANNFQITREALEAAYQKAQEENIKVKGLIITNPSNPLGTTLSRE TLTSLVSFINEKNIHLVADEIYAATVFSSPRFVSVSEIMDEVECNPNLIHIVYSLSKDLGLPGFRVGIVY SYNDAVVSCGRKMSSFGLVSSQTQHLLASMLSDDEFVDNFLMESSRRLAKRHKTFTEGLVNVNINCLKSN AGLFVWMDLRHLLKEPTLEGEIALWRVIIKDVKLNVSPGSSFQC…
	Vv002269780.1	MKMLSRKATFNSHGQDSEYFLGWEEYEKNAYHEVENPSGIIQMGLAENQLSFDLLESWLAQNPDAAGFKR DGESIFRELALFQDYHGLPAFKKALVEFMSEIRGNKVSFDQNKLVLTAGATSANETLMFCLANPGEAFLL PTPYYPGFDRDLKWRTGVEIVPIQCSSSNGFQITESALEEAYQQAQKRSLKVKGVLITNPSNPLGTTTSR DELNLLVNFITAKGIHLISDEIYSGTVFDSPGFVSIMEVLMDRNYMNTEVWKRVHIVYSLSKDLGLPGFR VGAIYSNDVAVVSAATKMSSFGLVSSQTQYLLSVMLSDKKFTKNYVSENQKRLKQRHQMLISGLQNAGID CLKSNAGLFCWVDMRHLLSSNTFEAEMELWKKILYDVRLNISPG…
	Vv002283512.1	MLSRKARLDAHGEDSSYFLGWKEYEKNAYDDVQNPTGIIQMGLAENQLSFDLLESWLASNQDAARLTKNG ESVFRELALFQDYHGLPDFKNELVEFMAEIRGNKVNFDPRKLVLMAGATSANETLMFCIAESGDAFLLPT PYYPGFDRDLKWRTGVELVPIHCSSSNGFKVTKCALEEAYQQAHKLSLNVKGVLITNPSNPLGTTMGRDE LNDLIDFAVAKKIHIISDEIYSGTVFDHPSFISIMEALMDRKLQDTDLWSRVHIVYSLSKDLGLPGFRVG MIYSNNETVVSAATKMSSFGLISSQTQYLLSKILSDKKFTRNYLKENRKRLKTRREMIVAALRNAGIGCL KSNAGLFCWVDMRHLLSSNTFDAEMELWKRILREAGLNISPGAS…
	Vv002279881.1	MAIEIDQQPPVGLSRVAVSETHGEDSPYFAGWKAYDENPYDESKNPSGVIQMGLAENQVSFDLLEEFLKQ HSEASSWGNKISGFRENALFQDYHGLQSFRKAMASFMEQIRGGRAKFDPDRVVLTAGATAANELLTFILA DPGDALLVPTPYYPGFDRDLRWRTSVKIVPIHCDSSNNFQVTPQALEAAYNNAEAMNIKVRGVLITNPSN PLGTTIQRSVLEEILDFVTRKNIHLVSDEIYSGSVFSSSEFVSIAEVLEARNNKGSERVHIVYSLSKDLG LPGFRVGTIYSYNDKVVTTARRMSSFTLISSQTQHLLASMLSDKEFTQNYIETNRERLRKRYEMIIQGLR VAGIECLQGNAGLFCWMNLSPLLETPTREGELALWNSILHEVKL…

## Sheet: Table S3
Table S3. Conserved motif in MrACSs.
Motif	Sequence	Width
Motif1	LTAGATAANELLMFCLADPGDAFLVPTPYYPGFDRDLKWRTGVEIVPVHC	50
Motif2	CWMDMRHLLKSYTFEGELELWKKIINEVKLNVSPGSSCHCSEPGWFRVCF	50
Motif3	RIHIVYSLSKDLGLPGFRVGVIYSYNDAVVAAARKMSSFGLVSSQTQHLL	50
Motif4	HGZDSPYFLGWKAYEENPYDELNNPBGVIQMGLAENQLCFDLJEKWLAKN	50
Motif5	GIKVKGVLITNPSNPLGNTLDRETLNLLLDFATEKNIHLVSDEIYSGTVF	50
Motif6	EGVSGFREIAJFQDYHGLPEFKKAVASFMAQIRGGRVSFDPSRIV	45
Motif7	MLSDKKFTKNYIEENRKRLRKRHKMFVAGLRQAGIGCLKSN	41
Motif8	SSBNFKITEAALEAAYNQAQK	21
Motif9	ANMSEETJEVAMKRIRKFVEQ	21
Motif10	TAMRLIVPLQGVVQGRGGLFLGSLIPCALFYFFQLYLKRNR	41

## Sheet: Table S4
Table S4. TPM values for 7 MrACSs.
Gene	57day_rep1	57day_rep2	57day_rep3	85day_rep1	85day_rep2	85day_rep3	113day_rep1	113day_rep2	113day_rep3
MrACS1	0	0	0	0	0	0	0.2426	0.1013	0.1194
MrACS2	0	0	0	0	0	0	0	0	0
MrACS3	0	0	0	0	0	0	0	0	0
MrACS4	0.147	0.1115	0	0.0401	0.0714	0.0781	0.2346	0.0653	1.0776
MrACS5	2.6853	3.0545	2.4445	12.5568	9.7793	10.4644	30.6242	28.3165	25.7721
MrACS6	19.7634	16.9716	19.8903	23.1192	24.0899	23.8456	24.692	24.6418	25.7589
MrACS7	7.5889	9.739	12.7193	8.1273	10.0155	11.4088	16.1089	15.4074	19.6602

## Sheet: Table S5 
Table S5. Accession number and samples information of RNA-seq data using in this study.
Transcriptome	Experiment Accession
BQ1_rep1	SRR5580679
BQ1_rep2	SRR5580676
BQ1_rep3	SRR5580686
BQ2_rep1	SRR5580689
BQ2_rep2	SRR5580688
BQ2_rep3	SRR5580690
BQ3_rep1	SRR5580687
BQ3_rep2	SRR5580685
BQ3_rep3	SRR5580674

## Sheet: Table S6
Table S6. qRT-PCR primers
Gene	Primer name (forward)	Sequence (5'-3')	Primer name (reverse)	Sequence (5'-3')
MrACT	MrACT-F	ATGCTCCGAGGGCTGTCTTC	MrACT-R	TCTCCATGTCATCCCAGTTGCT
MrACS1	MrACS1-F	GCCGCAGCTACCAAAATGTCTA	MrACS1-R	CCAATACCAGCACCACGAAGG
MrACS2	MrACS2-F	CGGCAACCAAGATGTCCAGC	MrACS2-R	CCTGCGACGAGCATTTTCTGTC
MrACS2	MrACS2-F	CGGCAACCAAGATGTCCAGC	MrACS2-R	CCTGCGACGAGCATTTTCTGTC
MrACS3	MrACS3-F	CGAAGCCAGGAACATCAAAGTG	MrACS3-R	AACGAACTCGGACGACGAGAAT
MrACS4	MrACS4-F	AACTGCTTCCGGTTGTCTGTGA	MrACS4-R	CCTAGTGGGTTTGAGGGATTGG
MrACS5	MrACS5-F	TTTTGGATGGATTTACGTCGGC	MrACS5-R	TGAGCAGTGGAACGAAGAGCCT
MrACS6	MrACS6-F	GGCGAAGTGGGGTGGAGATT	MrACS6-R	CACAGGATTTGAAGGGTTGGATAT
MrACS7	MrACS7-F	AGATGGCGAACTGGAGTGGAA	MrACS7-R	GATTTGAGGGATTGGAGATGAGAA
